# Supplementary material for: Demographic histories of adaptively diverged riparian and non-riparian species of Ainsliaea (Asteraceae) inferred from coalescent analyses using multiple nuclear loci
Source: BMC Evol Biol. 2012 Dec 28;12:254. doi: 10.1186/1471-2148-12-254 (PMC3542178; doi:10.1186/1471-2148-12-254)
Supplement: Additional file 1 — Table S1. Haplotype compositions. The numbers represent the haplotypes of individuals at each locus. [file 1471-2148-12-254-S1.xls]

## Sheet: Table S2
Table S1 Haplotype compositions. The numbers represent the haplotypes of individuals at each locus.
		Locus
Species	Population	GA2ox1	CHS	GTF	CPPS1	A25	A27	B12	D10	D13	D22
A. linearis	Al-1	1	2	1	1	2	1	1	4	2	1
	Al-1	1	2	1	1	2	1	1	4	2	1
	Al-1	1	1	1	1	3	1	1	3	2	1
	Al-1	1	1	1	1	3	1	1	3	2	1
	Al-2	3	2	1	1	4	1	1	3	1	1
	Al-2	3	2	1	1	1	1	1	3	2	1
	Al-2	3	2	1	2	1	1	1	3	3	1
	Al-2	3	2	1	2	1	1	1	3	3	1
	Al-3	3	2	1	2	2	1	1	3	1	1
	Al-3	3	2	1	2	2	1	1	3	1	1
	Al-3	3	2	1	1	2	1	1	3	1	1
	Al-3	3	2	1	1	2	1	1	3	1	1
	Al-4	1	1	1	1	1	1	1	1	1	1
	Al-4	1	1	1	1	2	1	1	2	1	1
	Al-4	1	1	1	1	1	1	1	3	2	1
	Al-4	1	1	1	1	2	1	1	3	2	1
	Al-5	1	2	1	1	1	1	1	3	1	1
	Al-5	1	2	1	1	1	1	1	3	2	1
	Al-5	1	2	1	1	2	1	1	3	1	1
	Al-5	1	2	1	1	2	1	1	3	2	1
	Al-6	2	2	1	1	1	1	1	3	1	1
	Al-6	2	2	1	1	2	1	1	3	2	1
	Al-6	2	2	1	1	1	1	1	3	1	1
	Al-6	2	2	1	1	2	1	1	3	2	1
A. apiculata	Aa-1	2	2	6	2	1	5	3	3	4	3
	Aa-1	2	2	6	2	1	5	3	3	4	3
	Aa-1	2	2	5	2	2	6	1	3	4	3
	Aa-1	2	2	5	2	2	6	1	3	4	3
	Aa-2	4	2	2	1	2	2	1	5	4	2
	Aa-2	4	2	2	1	2	2	1	5	4	2
	Aa-2	4	1	3	2	2	3	1	5	4	2
	Aa-2	4	1	3	2	2	3	1	5	4	2
	Aa-3	2	2	3	2	1	3	1	5	4	2
	Aa-3	2	2	3	2	1	3	1	5	4	2
	Aa-3	2	2	2	2	1	3	1	5	4	2
	Aa-3	2	2	2	2	1	3	1	5	4	2
	Aa-4	1	1	7	2	1	3	2	3	4	2
	Aa-4	1	1	7	2	1	3	2	3	4	2
	Aa-4	4	1	7	2	2	3	1	3	4	4
	Aa-4	4	1	6	2	2	3	1	3	4	4
	Aa-5	1	1	3	2	2	3	1	5	4	2
	Aa-5	1	1	3	2	2	3	1	5	4	2
	Aa-5	2	2	3	2	1	3	1	3	4	2
	Aa-5	2	2	3	2	1	3	1	3	4	2
	Aa-6	2	2	2	2	5	3	1	5	5	2
	Aa-6	2	2	2	2	5	3	1	5	5	2
	Aa-6	5	2	2	2	5	3	1	5	5	2
	Aa-6	5	2	2	2	5	3	1	5	5	2
	Aa-7	2	2	2	2	6	7	1	5	5	5
	Aa-7	2	2	2	2	2	7	1	5	5	5
	Aa-7	2	2	2	2	2	7	1	5	5	5
	Aa-7	2	2	2	2	2	7	1	5	5	5
	Aa-8	2	2	2	2	2	7	1	6	5	3
	Aa-8	2	2	2	2	2	7	1	6	5	3
	Aa-8	2	2	2	2	2	7	1	3	5	3
	Aa-8	2	2	2	2	2	7	1	3	5	3
	Aa-9	2	2	2	2	2	7	1	3	5	5
	Aa-9	2	2	2	2	2	7	1	3	5	5
	Aa-9	2	2	2	2	2	8	1	3	5	5
	Aa-9	2	2	2	2	2	8	1	3	5	5
	Aa-10	2	2	2	2	2	7	1	3	5	3
	Aa-10	2	2	2	2	2	7	1	3	5	3
	Aa-10	2	2	2	2	1	7	1	3	5	6
	Aa-10	2	2	2	2	1	7	1	3	5	6
	Aa-11	2	2	2	2	2	7	1	3	5	7
	Aa-11	2	2	2	2	2	7	1	3	5	7
	Aa-11	2	2	2	2	2	9	1	3	5	7
	Aa-11	2	2	2	2	2	9	1	3	5	7
	Aa-11	2	2	8	2	2	3	1	3	5	8
	Aa-12	2	2	5	2	2	3	1	3	5	8
	Aa-12	2	2	2	2	2	3	1	3	5	8
	Aa-12	2	2	5	2	2	3	1	3	5	8
A. oblonga	Ao-1	7	3	2	2	1	13	1	6	5	8
	Ao-1	7	3	2	2	1	13	1	6	5	8
	Ao-1	7	2	2	3	1	3	3	10	5	8
	Ao-1	7	2	2	2	1	3	3	10	5	8
	Ao-1	7	2	2	2	1	3	3	3	5	8
	Ao-1	8	2	2	2	7	3	3	3	5	11
	Ao-2	7	3	2	3	1	13	3	9	7	9
	Ao-2	7	3	9	2	1	13	3	9	7	8
	Ao-2	7	2	2	2	1	13	3	6	9	9
	Ao-2	7	2	9	2	1	13	1	6	9	9
	Ao-2	7	2	2	2	1	13	1	6	5	8
	Ao-2	7	2	9	2	7	13	1	6	5	10
	Ao-3	7	3	2	2	1	14	3	9	7	9
	Ao-3	7	3	2	2	1	15	3	9	7	9
	Ao-3	7	2	9	2	1	13	3	6	7	10
	Ao-3	7	2	9	2	2	13	1	6	7	11
	Ao-3	7	2	2	2	1	13	3	3	7	9
	Ao-3	4	2	2	2	2	13	1	3	7	9
	Ao-4	7	3	2	2	7	10	3	7	7	9
	Ao-4	7	3	2	2	7	10	3	7	7	8
	Ao-4	7	3	2	2	1	11	3	6	8	9
	Ao-4	7	3	2	2	1	11	3	6	8	9
	Ao-4	8	3	2	3	1	12	3	8	5	9
	Ao-4	7	3	2	3	1	12	3	8	5	9
A. macroclinidioides	Am-1	7	2	2	2	8	16	1	3	5	6
	Am-1	7	2	2	2	8	16	1	3	5	12
	Am-1	7	2	2	2	8	16	1	9	5	12
	Am-1	7	2	2	2	8	16	1	9	5	12
	Am-2	7	2	2	2	9	17	1	9	9	12
	Am-2	7	2	2	2	9	17	1	9	9	12
	Am-2	2	2	2	2	8	17	1	9	9	12
	Am-2	7	2	2	2	8	17	1	9	9	12
	Am-3	1	4	3	2	7	11	3	11	9	8
	Am-3	2	4	3	2	8	11	3	11	9	1
	Am-3	9	2	3	2	2	11	3	12	5	11
	Am-3	10	2	3	2	2	11	3	12	5	11
	Am-4	11	3	6	2	1	18	3	13	4	8
	Am-4	11	3	6	2	2	18	3	13	4	8
	Am-4	11	2	6	2	1	15	3	6	10	8
	Am-4	11	2	6	2	7	15	3	6	10	8
	Am-5	7	3	10	2	1	10	3	3	7	13
	Am-5	7	3	10	2	1	10	3	3	7	13
	Am-5	1	2	3	2	1	19	3	9	9	14
	Am-5	1	2	3	2	1	19	3	9	9	13
	Am-6	12	2	11	2	1	3	3	9	7	8
	Am-6	1	2	11	2	2	13	3	9	7	8
	Am-6	7	2	2	2	1	13	3	3	7	8
	Am-6	7	2	2	2	2	13	3	3	7	11
	Am-7	7	3	10	2	10	17	3	9	9	12
	Am-7	7	3	3	2	10	17	3	9	9	12
	Am-7	7	5	2	3	1	9	3	14	7	7
	Am-7	7	5	3	2	10	20	3	14	7	6
	Am-8	14	6	12	8	7	23	4	15	12	16
	Am-8	14	6	14	8	7	24	4	15	12	16
	Am-8	14	9	12	9	11	25	4	15	12	16
	Am-8	14	9	14	8	11	25	4	15	12	16
	Am-8	14	10	12	8	12	26	4	15	11	17
	Am-8	14	11	14	8	12	26	4	15	11	17
	Am-9	13	6	12	4	11	21	4	15	11	15
	Am-9	13	6	13	5	11	21	4	15	11	15
	Am-9	14	7	12	6	11	21	4	15	12	15
	Am-9	14	7	13	6	11	21	4	15	12	15
	Am-9	14	8	12	7	11	22	4	15	13	15
	Am-9	15	9	12	6	11	22	4	15	13	15
	Am-10	16	12	12	10	11	27	4	15	14	18
	Am-10	16	12	15	10	11	27	4	15	14	18
	Am-10	16	12	12	10	13	28	4	15	14	18
	Am-10	16	12	15	10	13	28	4	15	14	18
A. fragrans	A. fragrans_1	17	13	16	11	14	29	5	16	15	19
	A. fragrans_1	17	13	16	11	14	29	5	16	15	19
	A. fragrans_2	17	13	16	11	14	29	5	16	15	19
	A. fragrans_2	17	13	16	11	14	29	5	16	15	19
