# Supplementary material for: Demographic histories of adaptively diverged riparian and non-riparian species of Ainsliaea (Asteraceae) inferred from coalescent analyses using multiple nuclear loci
Source: BMC Evol Biol. 2012 Dec 28;12:254. doi: 10.1186/1471-2148-12-254 (PMC3542178; doi:10.1186/1471-2148-12-254)
Supplement: Additional file 2 — Table S2. Results of neutrality tests for each of the 10 loci and each species. For Ainsliaea macroclinidioides, the southern populations were excluded in the analyses. [file 1471-2148-12-254-S2.xls]

## Sheet: Table S3
Table S2 Results of neutrality tests for each of the 10 loci and each species. For Ainsliaea macroclinidioides, the southern populations were excluded in the analyses.
	A. linearis						A. apiculata						A. oblonga						A. macroclinidioides
Locus	Tajima's D		Fu & Li's D*		Fu & Li's F*		Tajima's D		Fu & Li's D*		Fu & Li's F*		Tajima's D		Fu & Li's D*		Fu & Li's F*		Tajima's D		Fu & Li's D*		Fu & Li's F*
GA2ox1	0.75177		0.95186		1.10183		0.90901		0.95186		1.10183		-1.51378		-1.8262		-2.00925		0.44866		1.32679		1.23931
CHS	0.77632		0.62273		0.76213		0.35171		0.50053		0.78252		1.59613		0.62273		1.01617		-0.45642		0.88765		0.66548
GTF	—		—		—		0.71772		0.14404		0.3768		0.48028		0.62273		0.67039		1.55187		1.06593		1.39895
CPS	0.00058		0.62273		0.56454		-0.86644		0.54673		0.16312		0.13869		0.62273		0.56454		-1.15142		-1.65906		-1.74737
A25	0.33205		0.97946		0.92097		-0.2042		-0.08711		-0.14346		-0.35434		0.83728		0.58558		1.1209		1.06593		1.25431
A27	—		—		—		-0.87423		1.24435		0.66944		2.4688+		1.4076+		2.0052+		2.7387++		1.4390+		2.1465+
B12	—		—		—		-1.14974		0.7515		0.22278		1.2682		0.62273		0.83975		1.03204		0.60275		0.82838
D10	-1.49528		-0.85599		-1.19978		-1.56573		1.00847		1.37593		0.36427		1.16632		1.08434		0.31957		1.06593		0.98537
D13	0.10517		0.97946		0.84759		1.63398		0.54673		0.9929		0.39563		1.16632		1.09477		1.67982		1.2198		1.57725
D22	—		—		—		2.00644		0.89595		1.43148		-0.29638		1.23249		0.91609		0.80301		1.29827		1.24201
—, Not calculated for no polymorphism.
+, P < 0.05
++, P < 0.01
