# Supplementary material for: Demographic histories of adaptively diverged riparian and non-riparian species of Ainsliaea (Asteraceae) inferred from coalescent analyses using multiple nuclear loci
Source: BMC Evol Biol. 2012 Dec 28;12:254. doi: 10.1186/1471-2148-12-254 (PMC3542178; doi:10.1186/1471-2148-12-254)
Supplement: Additional file 3 — Table S3. Sampling localities. Sampling sites are shown in Figure 2. [file 1471-2148-12-254-S3.xls]

## Sheet: Table S1
Table S3 Sampling localities. Sampling sites are shown in Figure 2.
				No. of
Taxa	Population	Location	Latitude (N), Longitude (E)	samples
Ainsliaea linearis	Al-1	Nagata River, Yakushima Island	30º 23´N, 130º 26´E	2
	Al-2	Isso River, Yakushima Island	30º 25´N, 130º 29´E	2
	Al-3	Onna River, Yakushima Island	30º 23´N, 130º 38´E	2
	Al-4	Yakusugi-Land, Yakushima Island	30º 18´N, 130º 34´E	2
	Al-5	Hanaage River, Yakushima Island	30º 17´N, 130º 37´E	2
	Al-6	Koyoji River, Yakushima Island	30º 18´N, 130º 29´E	2
A.apiculata	Aa-1	Mt. Aiko, Yakushima Island	30º 22´N, 130º 37´E	2
	Aa-2	Yakusugi-Land, Yakushima Island	30º 18´N, 130º 34´E	2
	Aa-3	Mt. Mocchomu, Yakushima Island	30º 15´N, 130º 34´E	2
	Aa-4	Mt. Kuromi, Yakushima Island	30º 19´N, 130º 30´E	2
	Aa-5	Koyoji River, Yakushima Island	30º 18´N, 130º 29´E	2
	Aa-6	Yamae village, Kumamoto Pref.	32º 38´N, 130º 49´E	2
	Aa-7	Mt. Sefuri, Fukuoka Pref.	33º 38´N, 130º 42´E	2
	Aa-8	Mt. Nishikuma, Kochi Pref.	33º 49´N, 133º 58´E	2
	Aa-9	Tottori city, Tottori Pref.	35º 14´N, 132º 48´E	2
	Aa-10	Mt. Hougu, Aichi Pref.	34º 54´N, 137º 25´E	2
	Aa-11	Shiraishi city, Miyagi Pref.	37º 56´N, 140º 40´E	2
	Aa-12	Assabu-cho, Hokkaido Pref.	41º 40´N, 140º 13´E	2
A. oblonga	Ao-1	Taiho-Okawa River, Okinawa Island	26º 39´N, 128º 09´E	3
	Ao-2	Hiji River, Okinawa Island	26º 42´N, 128º 11´E	3
	Ao-3	Fuku River, Okinawa Island	26º 46´N, 128º 16´E	3
	Ao-4	Ohkawa River, Okinawa Island	26º 44´N, 128º 15´E	3
A. macroclinidioides	Am-1	Mt. Yagura, Kuroshima Island	30º 49´N, 129º 56´E	2
	Am-2	Mt. Yoko, Kuchinoshima Island	29º 58´N, 129º 55´E	2
	Am-3	Mt. Yuwan, Amami-Oshima Island	28º 17´N, 129º 19´E	2
	Am-4	Mt. Nishimei, Okinawa Island	26º 41´N, 128º 12´E	2
	Am-5	Mt. Yonaha, Okinawa Island	26º 41´N, 128º 12´E	2
	Am-6	Mt. Iyu, Okinawa Island	26º 41´N, 128º 12´E	2
	Am-7	Mt. Katsuu, Okinawa Island	26º 38´N, 127º 56´E	2
	Am-8	Mt. Omoto, Ishigaki Island	24º 25´N, 124º 11´E	3
	Am-9	Urauchi River, Iriomotejima Island	24º 21´N, 123º 48´E	3
	Am-10	Chitao, Taiwan	23º 40´N, 120º 48´E	2
A. fragrans		Guangdong Province, China	25º 21´N, 113º 32´E	2
